# Supplementary material for: A Class I HDAC Inhibitor Rescues Synaptic Damage and Neuron Loss in APP-Transfected Cells and APP/PS1 Mice through the GRIP1/AMPA Pathway
Source: Molecules. 2022 Jun 29;27(13):4160. doi: 10.3390/molecules27134160 (PMC9268711; doi:10.3390/molecules27134160)
Supplement: Supplementary file 1 [file molecules-27-04160-s001.zip]

Archive with 1 entries (1 files):
- molecules-1746141-supplementary.pdf
